# Supplementary material for: ﻿A new species and two new distributional records of Signiphoridae (Hymenoptera, Chalcidoidea) from the canopy of the Xishuangbanna Rainforest
Source: Zookeys. 2025 Dec 11;1264:51–60. doi: 10.3897/zookeys.1264.157313 (PMC12715517; doi:10.3897/zookeys.1264.157313)
Supplement: XML Treatment for Chartocerus menglaensis [file zookeys.1264.157313-treatment1.xml]

<!DOCTYPE tp:taxon-treatment
  PUBLIC "-//TaxonX//DTD Taxonomic Treatment Publishing DTD v0 20100105//EN" "tax-treatment-NSO.dtd">
<tp:taxon-treatment xmlns:tp="http://www.plazi.org/taxpub"><tp:treatment-meta><kwd-group><label>Taxon classification</label><kwd>
                <named-content content-type="kingdom">Animalia</named-content>
              </kwd><kwd>
                <named-content content-type="order">Hymenoptera</named-content>
              </kwd><kwd>
                <named-content content-type="family">Signiphoridae</named-content>
              </kwd></kwd-group><mixed-citation publication-type="journal"><person-group><name><surname>Zhao</surname><given-names>Hui-Feng</given-names></name><name><surname>Geng</surname><given-names>Hui</given-names></name><name><surname>Chen</surname><given-names>Hai-Feng</given-names></name><name><surname>Chen</surname><given-names>Ye</given-names></name></person-group><article-title>﻿A new species and two new distributional records of <tp:taxon-name><tp:taxon-name-part taxon-name-part-type="family">Signiphoridae</tp:taxon-name-part></tp:taxon-name> (<tp:taxon-name><tp:taxon-name-part taxon-name-part-type="order">Hymenoptera</tp:taxon-name-part></tp:taxon-name>, <tp:taxon-name><tp:taxon-name-part taxon-name-part-type="superfamily">Chalcidoidea</tp:taxon-name-part></tp:taxon-name>) from the canopy of the Xishuangbanna Rainforest</article-title><source>Zookeys</source><day>11</day><month>12</month><year>2025</year><volume>1264</volume><fpage>51</fpage><lpage>60</lpage><pub-id pub-id-type="doi">10.3897/zookeys.1264.157313</pub-id></mixed-citation></tp:treatment-meta><tp:nomenclature><label>﻿</label><tp:taxon-name><object-id xmlns:xlink="http://www.w3.org/1999/xlink" content-type="arpha" xlink:type="simple">72860392-3007-5A05-802F-14266FF10AB1</object-id>
              <tp:taxon-name-part taxon-name-part-type="genus" reg="Chartocerus">Chartocerus</tp:taxon-name-part>
              <tp:taxon-name-part taxon-name-part-type="species" reg="menglaensis">menglaensis</tp:taxon-name-part>
              <object-id xmlns:xlink="http://www.w3.org/1999/xlink" content-type="zoobank" xlink:type="simple">https://zoobank.org/C87D9621-CF76-4B9A-9674-C2CDFA9FEF21</object-id>
            </tp:taxon-name><tp:taxon-authority>Chen &amp; Zhao</tp:taxon-authority><tp:taxon-status xmlns:xlink="http://www.w3.org/1999/xlink" xlink:type="simple">sp. nov.</tp:taxon-status><xref ref-type="fig" rid="F1">Figs 1–9</xref></tp:nomenclature><tp:treatment-sec sec-type="type material" id="SECID0E2JAE"><title>Type material.</title><p><bold><italic>Holotype</italic></bold>: China • ♀; Yunnan Province; Xishuangbanna; Mengla County; Menglun Town; <named-content xmlns:xlink="http://www.w3.org/1999/xlink" content-type="dwc:verbatimCoordinates" xlink:type="simple"><named-content content-type="geo-json" specific-use="{&#34;type&#34;:&#34;Point&#34;,&#34;coordinates&#34;:[101.268333,21.898667]}" id="NCID0EJKAE" xlink:type="simple">21°53.92'N, 101°16.1'E</named-content></named-content>; 560 m a.s.l.; 3 May. 2019; Z.-l. Bai, Z.-g. Chen, C. Wang, Yanfeng Tong, H. Yu leg.; <abbrev xmlns:xlink="http://www.w3.org/1999/xlink" content-type="institution" xlink:title="Langfang Normal University, Langfang, China" id="ABBRID0EOKAE" xlink:type="simple">LFNU</abbrev> Sc20210701 [on slide]. <bold><italic>Paratypes</italic></bold>: • 1 ♀ Yunnan Province; Xishuangbanna; Mengla County; Menglun Town; <named-content xmlns:xlink="http://www.w3.org/1999/xlink" content-type="dwc:verbatimCoordinates" xlink:type="simple"><named-content content-type="geo-json" specific-use="{&#34;type&#34;:&#34;Point&#34;,&#34;coordinates&#34;:[101.288167,21.893167]}" id="NCID0EZKAE" xlink:type="simple">21°53.59'N, 101°17.29'E</named-content></named-content>; 606 m a.s.l.; 4 May. 2019; Z.-l. Bai, Z.-g. Chen, C. Wang, Yanfeng Tong, H. Yu leg.; <abbrev xmlns:xlink="http://www.w3.org/1999/xlink" content-type="institution" xlink:title="Langfang Normal University, Langfang, China" id="ABBRID0E5KAE" xlink:type="simple">LFNU</abbrev> Sc20210702 [on slide]; • 1 ♀ Yunnan Province; Xishuangbanna; Mengla County; Menglun Town; <named-content xmlns:xlink="http://www.w3.org/1999/xlink" content-type="dwc:verbatimCoordinates" xlink:type="simple"><named-content content-type="geo-json" specific-use="{&#34;type&#34;:&#34;Point&#34;,&#34;coordinates&#34;:[101.278500,21.906167]}" id="NCID0EGLAE" xlink:type="simple">21°54.37'N, 101°16.71'E</named-content></named-content>; 623 m a.s.l.; 6 May. 2019; Z.-l. Bai, Y.-j. Lin, C. Wang, Yanfeng Tong, H. Yu leg.; <abbrev xmlns:xlink="http://www.w3.org/1999/xlink" content-type="institution" xlink:title="Langfang Normal University, Langfang, China" id="ABBRID0ELLAE" xlink:type="simple">LFNU</abbrev> Sc20210703 [on slide].</p><fig id="F1" position="float" orientation="portrait"><object-id xmlns:xlink="http://www.w3.org/1999/xlink" content-type="doi" xlink:type="simple">10.3897/zookeys.1264.157313.figures1-9</object-id><object-id xmlns:xlink="http://www.w3.org/1999/xlink" content-type="arpha" xlink:type="simple">E515AB2C-FF8C-5548-A3F3-5B3BC240C014</object-id><label>Figures 1–9.</label><caption><p><italic><tp:taxon-name><tp:taxon-name-part taxon-name-part-type="genus" reg="Chartocerus">Chartocerus</tp:taxon-name-part> <tp:taxon-name-part taxon-name-part-type="species" reg="menglaensis">menglaensis</tp:taxon-name-part></tp:taxon-name></italic> sp. nov., ♀. <bold>1.</bold> Body, lateral view; <bold>2.</bold> Head, frontal view; <bold>3.</bold> Antenna (inset shows anelli); <bold>4.</bold> Mesosoma; <bold>5.</bold> Propodeum and Mt<sub>1</sub>; <bold>6.</bold> Fore wing; <bold>7.</bold> Hind wing; <bold>8.</bold> Legs; <bold>9.</bold> Metasoma. Scale bars: 100 μm (except Fig. <xref ref-type="fig" rid="F1">1</xref>).</p></caption><graphic xmlns:xlink="http://www.w3.org/1999/xlink" xlink:href="zookeys-1264-051_article-157313__-g001.jpg" position="float" orientation="portrait" xlink:type="simple" id="oo_1490528.jpg"><uri content-type="original_file" xlink:type="simple">https://binary.pensoft.net/fig/1490528</uri></graphic></fig></tp:treatment-sec><tp:treatment-sec sec-type="diagnosis" id="SECID0EANAE"><title>Diagnosis.</title><p>Body black; fore wing (Fig. <xref ref-type="fig" rid="F1">6</xref>) mostly hyaline, narrowly infuscate posterior to submarginal vein. Clava 5.2–6.2× as long as wide; fore wing 2.6–2.7× as long as wide, with longest setae of marginal fringe 0.3× as long as width of disc; Hind wing (Fig. <xref ref-type="fig" rid="F1">7</xref>) 3.3–3.6× as long as wide, with posterior margin strongly rounded; Mt<sub>1</sub> with posterior margin almost straight medially.</p></tp:treatment-sec><tp:treatment-sec sec-type="description" id="SECID0EQNAE"><title>Description.</title><p><bold>Female.</bold> Body length 0.8–0.9 mm.</p><p><bold><italic>Colour</italic></bold> (Fig. <xref ref-type="fig" rid="F1">1</xref>). Head and body bright black with bronze reflection; eyes dark red; antenna dark brown; legs mostly black, with tarsomeres yellowish brown except that 1–4 of mid leg and 1–2 of hind leg which are pale yellow; fore wing (Fig. <xref ref-type="fig" rid="F1">6</xref>) nearly hyaline, infuscate posterior to submarginal vein forming a narrowly transverse brown band, and infuscate along middle part of posterior margin; hind wing hyaline.</p><p><bold><italic>Head</italic></bold> (Fig. <xref ref-type="fig" rid="F1">2</xref>). In frontal view, 0.8× as high as wide, mostly smooth, with weakly lineolate sculpture on gena. Vertex two-thirds the width of head. Eye 0.6× as high as head. Mandible with two teeth. Antenna (Fig. <xref ref-type="fig" rid="F1">3</xref>) with four anelli; scape 3.8–4.9× as long as wide; pedicel 1.8–2.3× as long as wide; clava 5.2–6.2× as long as wide, 1.7–1.9× as long as scape.</p><p><bold><italic>Mesosoma</italic></bold> (Fig. <xref ref-type="fig" rid="F1">4</xref>). Pronotum, mesoscutum, and anterior of metanotum transversely imbricate; lateral sides of mesoscutellum and axillae reticulate. Mesoscutum 3.0× as long as mesoscutellum, with 13 setae posteriorly and a pair of long setae near posterolateral corner. Mesoscutellum with 10 setae along posterior margin, the distance of scutellar sensilla 0.26× the anterior width of mesoscutellum. Metanotum a little shorter than mesoscutellum. Mesopostphragma extending to posterior of Mt<sub>4</sub>.</p><p><bold><italic>Wings</italic>.</bold> Fore wing (Fig. <xref ref-type="fig" rid="F1">6</xref>) 2.6–2.7× as long as wide, with longest setae of marginal fringe 0.3× as long as width of disc, seta M1 absent. Hind wing (Fig. <xref ref-type="fig" rid="F1">7</xref>) 3.3–3.6× as long as wide, bearing one seta posterior to the apex of marginal vein, posterior margin strongly rounded, with longest setae of marginal fringe 0.3× wing width.</p><p><bold><italic>Legs</italic></bold> (Fig. <xref ref-type="fig" rid="F1">8</xref>). Mid leg with basitarsus 0.5× as long as tibia, and the basitarsus nearly as long as mesotibial spur; mesotibial spur with 6–8 teeth.</p><p><bold><italic>Metasoma</italic>.</bold> Mt<sub>1</sub> with posterior margin almost straight medially (Fig. <xref ref-type="fig" rid="F1">5</xref>). Ovipositor originating from apex of Mt<sub>3</sub>, 2.3–2.6× as long as mesotibia, 1.7–1.8× as long as metatibia. Third valvula equal in length to mesobasitarsus.</p><p><bold>Male.</bold> Unknown.</p></tp:treatment-sec><tp:treatment-sec sec-type="host" id="SECID0EQQAE"><title>Host.</title><p>Unknown.</p></tp:treatment-sec><tp:treatment-sec sec-type="etymology" id="SECID0EVQAE"><title>Etymology.</title><p>The specific name refers to the type locality.</p></tp:treatment-sec><tp:treatment-sec sec-type="distribution" id="SECID0E1QAE"><title>Distribution.</title><p>Known only from Menglun town, Mengla county, Yunnan Province, China.</p></tp:treatment-sec><tp:treatment-sec sec-type="comments" id="SECID0E6QAE"><title>Comments.</title><p>This new species is similar to <italic><tp:taxon-name><tp:taxon-name-part taxon-name-part-type="genus" reg="Chartocerus">Chartocerus</tp:taxon-name-part> <tp:taxon-name-part taxon-name-part-type="species" reg="niger">niger</tp:taxon-name-part></tp:taxon-name></italic> (Ashmead); the differences are provided in the key.</p></tp:treatment-sec></tp:taxon-treatment>
