# Supplementary material for: ﻿A new species and two new distributional records of Signiphoridae (Hymenoptera, Chalcidoidea) from the canopy of the Xishuangbanna Rainforest
Source: Zookeys. 2025 Dec 11;1264:51–60. doi: 10.3897/zookeys.1264.157313 (PMC12715517; doi:10.3897/zookeys.1264.157313)
Supplement: XML Treatment for Chartocerus niger [file zookeys.1264.157313-treatment2.xml]

<!DOCTYPE tp:taxon-treatment
  PUBLIC "-//TaxonX//DTD Taxonomic Treatment Publishing DTD v0 20100105//EN" "tax-treatment-NSO.dtd">
<tp:taxon-treatment xmlns:tp="http://www.plazi.org/taxpub"><tp:treatment-meta><kwd-group><label>Taxon classification</label><kwd>
                <named-content content-type="kingdom">Animalia</named-content>
              </kwd><kwd>
                <named-content content-type="order">Hymenoptera</named-content>
              </kwd><kwd>
                <named-content content-type="family">Signiphoridae</named-content>
              </kwd></kwd-group><mixed-citation publication-type="journal"><person-group><name><surname>Zhao</surname><given-names>Hui-Feng</given-names></name><name><surname>Geng</surname><given-names>Hui</given-names></name><name><surname>Chen</surname><given-names>Hai-Feng</given-names></name><name><surname>Chen</surname><given-names>Ye</given-names></name></person-group><article-title>﻿A new species and two new distributional records of <tp:taxon-name><tp:taxon-name-part taxon-name-part-type="family">Signiphoridae</tp:taxon-name-part></tp:taxon-name> (<tp:taxon-name><tp:taxon-name-part taxon-name-part-type="order">Hymenoptera</tp:taxon-name-part></tp:taxon-name>, <tp:taxon-name><tp:taxon-name-part taxon-name-part-type="superfamily">Chalcidoidea</tp:taxon-name-part></tp:taxon-name>) from the canopy of the Xishuangbanna Rainforest</article-title><source>Zookeys</source><day>11</day><month>12</month><year>2025</year><volume>1264</volume><fpage>51</fpage><lpage>60</lpage><pub-id pub-id-type="doi">10.3897/zookeys.1264.157313</pub-id></mixed-citation></tp:treatment-meta><tp:nomenclature><label>﻿</label><tp:taxon-name><object-id xmlns:xlink="http://www.w3.org/1999/xlink" content-type="arpha" xlink:type="simple">7E6886D0-193B-5B07-84D0-48A960677BDE</object-id>
              <tp:taxon-name-part taxon-name-part-type="genus" reg="Chartocerus">Chartocerus</tp:taxon-name-part>
              <tp:taxon-name-part taxon-name-part-type="species" reg="niger">niger</tp:taxon-name-part>
            </tp:taxon-name><tp:taxon-authority>(Ashmead, 1900)</tp:taxon-authority><xref ref-type="fig" rid="F2">Figs 10–19</xref><tp:nomenclature-citation-list><tp:nomenclature-citation><tp:taxon-name>
                  <tp:taxon-name-part taxon-name-part-type="genus" reg="Signiphora">Signiphora</tp:taxon-name-part> <tp:taxon-name-part taxon-name-part-type="species" reg="nigra">nigra</tp:taxon-name-part></tp:taxon-name><comment>Ashmead, 1900: 410. ♀, <named-content xmlns:xlink="http://www.w3.org/1999/xlink" content-type="dwc:institutional_code" xlink:title="Smithsonian National Museum of Natural History, Washington, DC, USA" xlink:href="http://grbio.org/institution/smithsonian-institution-national-museum-natural-history-0" xlink:type="simple">USNM</named-content>, not examined.</comment></tp:nomenclature-citation><tp:nomenclature-citation><tp:taxon-name>
                  <tp:taxon-name-part taxon-name-part-type="genus" reg="Thysanus">Thysanus</tp:taxon-name-part> <tp:taxon-name-part taxon-name-part-type="species" reg="niger">niger</tp:taxon-name-part></tp:taxon-name><comment>(Ashmead): <xref ref-type="bibr" rid="B2">Armitage 1923</xref>: 513.</comment></tp:nomenclature-citation><tp:nomenclature-citation><tp:taxon-name>
                  <tp:taxon-name-part taxon-name-part-type="genus" reg="Chartocerus">Chartocerus</tp:taxon-name-part> <tp:taxon-name-part taxon-name-part-type="species" reg="niger">niger</tp:taxon-name-part></tp:taxon-name><comment>(Ashmead): <xref ref-type="bibr" rid="B12">Rosanov 1965</xref>: 878; <xref ref-type="bibr" rid="B20">Woolley 1988</xref>: 492; <xref ref-type="bibr" rid="B1">Abd-Rabou and Evans 2016</xref>: 146.</comment></tp:nomenclature-citation></tp:nomenclature-citation-list></tp:nomenclature><tp:treatment-sec sec-type="material" id="SECID0EWUAE"><title>Material examined.</title><p>• 2 ♀, Yunnan Province; Xishuangbanna; Mengla County; Menglun Town; <named-content xmlns:xlink="http://www.w3.org/1999/xlink" content-type="dwc:verbatimCoordinates" xlink:type="simple"><named-content content-type="geo-json" specific-use="{&#34;type&#34;:&#34;Point&#34;,&#34;coordinates&#34;:[101.278667,21.898167]}" id="NCID0E6UAE" xlink:type="simple">21°53.89'N, 101°16.72'E</named-content></named-content>; 568 m a.s.l.; 12 May. 2019; Z.-l. Bai, Z.-g. Chen, C. Wang, H. Yu leg.; <abbrev xmlns:xlink="http://www.w3.org/1999/xlink" content-type="institution" xlink:title="Langfang Normal University, Langfang, China" id="ABBRID0EEVAE" xlink:type="simple">LFNU</abbrev> Sc20210704, Sc20210705 [on slides].</p></tp:treatment-sec><tp:treatment-sec sec-type="diagnosis" id="SECID0EJVAE"><title>Diagnosis.</title><p>Body black; fore wing (Fig. <xref ref-type="fig" rid="F2">16</xref>) infuscate basally with a transverse hyaline area; clava 4.7× as long as wide; fore wing 2.9× as long as wide, with longest setae of marginal fringe 0.3× as long as width of disc, seta M1 absent; hind wing (Fig. <xref ref-type="fig" rid="F2">17</xref>) 4.0–4.3× as long as wide, bearing a seta posterior to the apex of marginal vein, posterior margin slightly rounded; Mt<sub>1</sub> (Fig. <xref ref-type="fig" rid="F2">15</xref>) with posterior margin concave medially.</p></tp:treatment-sec><tp:treatment-sec sec-type="description" id="SECID0E4VAE"><title>Description.</title><p><bold>Female</bold> (Figs <xref ref-type="fig" rid="F2">10</xref>, <xref ref-type="fig" rid="F2">11</xref>). Body length 0.6–0.8 mm.</p><p><bold><italic>Colour</italic>.</bold> Generally similar to <italic><tp:taxon-name><tp:taxon-name-part taxon-name-part-type="genus" reg="Chartocerus">C.</tp:taxon-name-part> <tp:taxon-name-part taxon-name-part-type="species" reg="menglaensis">menglaensis</tp:taxon-name-part></tp:taxon-name></italic>. Fore wing infuscate basally, with a transverse hyaline area as in Fig. <xref ref-type="fig" rid="F2">15</xref>; hind wing hyaline.</p><p><bold><italic>Head</italic></bold> (Fig. <xref ref-type="fig" rid="F2">12</xref>). In frontal view, height as long as width, mostly smooth, with weakly lineolate sculpture on lower face. Vertex 0.7× the width of head. Eye 0.5× as high as head. Mandible with two teeth. Antenna (Fig. <xref ref-type="fig" rid="F2">13</xref>) with four anelli; scape 3.8–3.9× as long as wide; pedicel 2.1–2.4× as long as wide; clava 4.7× as long as wide, 1.8–2.3× as long as scape.</p><p><bold><italic>Mesosoma</italic></bold> (Fig. <xref ref-type="fig" rid="F2">14</xref>). Pronotum, mesoscutum, and anterior of metanotum transversely imbricate; lateral sides of mesoscutellum and axillae reticulate. Mesoscutum 3.0× as long as mesoscutellum, with 10 setae posteriorly, and a pair of long setae near posterolateral corner. Mesoscutellum with 7 setae along posterior margin, the distance of scutellar sensilla 0.3× the anterior width of mesoscutellum. Metanotum a little shorter than mesoscutellum. Mesopostphragma extending to posterior of Mt<sub>4</sub>.</p><p><bold><italic>Wings</italic>.</bold> Fore wing (Fig. <xref ref-type="fig" rid="F2">16</xref>) 2.9× as long as wide, with longest setae of marginal fringe 0.3× as long as width of disc, seta M1 absent. Hind wing (Fig. <xref ref-type="fig" rid="F2">17</xref>) 4.0–4.3× as long as wide, bearing a seta posterior to the apex of marginal vein, posterior margin slightly rounded, with longest setae of marginal fringe 0.4× wing width.</p><p><bold><italic>Leg.</italic></bold> Mid leg (Fig. <xref ref-type="fig" rid="F2">18</xref>) with basitarsus 0.5× as long as tibia, and basitarsus obviously longer than (1.2–1.4× as long as) mesotibial spur, mesotibial spur with 6 teeth.</p><p><bold><italic>Metasoma</italic>.</bold> Mt<sub>1</sub> (Fig. <xref ref-type="fig" rid="F2">15</xref>) with median portion concaved upward. Ovipositor (Fig. <xref ref-type="fig" rid="F2">19</xref>) originating from anterior of Mt<sub>3</sub>, 2.5× as long as mesotibia, 1.7× as long as metatibia. Third valvula 1.0× as long as mesobasitarsus.</p></tp:treatment-sec><tp:treatment-sec sec-type="host" id="SECID0ERZAE"><title>Hosts.</title><p>Unknown from this study; see <xref ref-type="bibr" rid="B17">UCD (2025)</xref> for detailed records.</p></tp:treatment-sec><tp:treatment-sec sec-type="distribution" id="SECID0E2ZAE"><title>Distribution.</title><p>China (Yunnan) [<bold>new record</bold>], Russia, France, Italy, Spain, North Africa, Egypt, USA, Antilles, Argentina, Bermuda, Brazil, Jamaica, Puerto Rico (<xref ref-type="bibr" rid="B17">UCD 2025</xref>; <xref ref-type="bibr" rid="B1">Abd-Rabou and Evans 2016</xref>).</p></tp:treatment-sec><tp:treatment-sec sec-type="comments" id="SECID0EL1AE"><title>Comments.</title><p>The materials fit well with the description of <italic><tp:taxon-name><tp:taxon-name-part taxon-name-part-type="genus" reg="Chartocerus">C.</tp:taxon-name-part> <tp:taxon-name-part taxon-name-part-type="species" reg="niger">niger</tp:taxon-name-part></tp:taxon-name></italic> by <xref ref-type="bibr" rid="B1">Abd-Rabou and Evans (2016)</xref>. This is the first report of this species from oriental region and the Chinese fauna. Due to the original and subsequent description of the species were quite simple, here we provide more morphological information and some digital photographs for reference.</p><fig id="F2" position="float" orientation="portrait"><object-id xmlns:xlink="http://www.w3.org/1999/xlink" content-type="doi" xlink:type="simple">10.3897/zookeys.1264.157313.figures10-19</object-id><object-id xmlns:xlink="http://www.w3.org/1999/xlink" content-type="arpha" xlink:type="simple">B209954F-5902-5EA9-B6DD-9AF3886FFF05</object-id><label>Figures 10–19.</label><caption><p><italic><tp:taxon-name><tp:taxon-name-part taxon-name-part-type="genus" reg="Chartocerus">Chartocerus</tp:taxon-name-part> <tp:taxon-name-part taxon-name-part-type="species" reg="niger">niger</tp:taxon-name-part></tp:taxon-name></italic>, ♀. <bold>10.</bold> Body, dorsal view; <bold>11.</bold> Body, ventral view; <bold>12.</bold> Head, frontal view; <bold>13.</bold> Antenna; <bold>14.</bold> Mesosoma; <bold>15.</bold> Propodeum and Mt<sub>1</sub>; <bold>16.</bold> Fore wing; <bold>17.</bold> Hind wing; <bold>18.</bold> Mid leg; <bold>19.</bold> Metasoma. Scale bars: 100 μm (except Fig. <xref ref-type="fig" rid="F2">10</xref>).</p></caption><graphic xmlns:xlink="http://www.w3.org/1999/xlink" xlink:href="zookeys-1264-051_article-157313__-g002.jpg" position="float" orientation="portrait" xlink:type="simple" id="oo_1490529.jpg"><uri content-type="original_file" xlink:type="simple">https://binary.pensoft.net/fig/1490529</uri></graphic></fig></tp:treatment-sec><ref-list><ref id="B2"><mixed-citation xmlns:xlink="http://www.w3.org/1999/xlink" xlink:type="simple"><person-group><name name-style="western"><surname>Armitage</surname><given-names>HM</given-names></name></person-group> (<year>1923</year>) <article-title>The present status of <italic><tp:taxon-name><tp:taxon-name-part taxon-name-part-type="genus">Aphycus</tp:taxon-name-part> <tp:taxon-name-part taxon-name-part-type="species">lounsburyi</tp:taxon-name-part></tp:taxon-name></italic> How. in southern California.</article-title><source>Journal of Economic Entomology</source><volume>16</volume>(<issue>6</issue>): <fpage>511</fpage>–<lpage>516</lpage>. <ext-link xlink:href="10.1093/jee/16.6.511" ext-link-type="doi" xlink:type="simple">https://doi.org/10.1093/jee/16.6.511</ext-link></mixed-citation></ref><ref id="B12"><mixed-citation xmlns:xlink="http://www.w3.org/1999/xlink" xlink:type="simple"><person-group><name name-style="western"><surname>Rosanov</surname><given-names>IV</given-names></name></person-group> (<year>1965</year>) <article-title>Review of the genera of parasitic <tp:taxon-name><tp:taxon-name-part taxon-name-part-type="order">Hymenoptera</tp:taxon-name-part></tp:taxon-name> of the family <tp:taxon-name><tp:taxon-name-part taxon-name-part-type="family">Signiphoridae</tp:taxon-name-part></tp:taxon-name> (<tp:taxon-name><tp:taxon-name-part taxon-name-part-type="order">Hymenoptera</tp:taxon-name-part></tp:taxon-name>: <tp:taxon-name><tp:taxon-name-part taxon-name-part-type="superfamily">Chalcidoidea</tp:taxon-name-part></tp:taxon-name>).</article-title><source>Entomologicheskoe Obozrenie</source><volume>44</volume>(<issue>4</issue>): <fpage>866</fpage>–<lpage>884</lpage>.</mixed-citation></ref><ref id="B20"><mixed-citation xmlns:xlink="http://www.w3.org/1999/xlink" xlink:type="simple"><person-group><name name-style="western"><surname>Woolley</surname><given-names>JB</given-names></name></person-group> (<year>1988</year>) <article-title>Phylogeny and classification of the <tp:taxon-name><tp:taxon-name-part taxon-name-part-type="family">Signiphoridae</tp:taxon-name-part></tp:taxon-name> (<tp:taxon-name><tp:taxon-name-part taxon-name-part-type="order">Hymenoptera</tp:taxon-name-part></tp:taxon-name>: <tp:taxon-name><tp:taxon-name-part taxon-name-part-type="superfamily">Chalcidoidea</tp:taxon-name-part></tp:taxon-name>).</article-title><source>Systematic Entomology</source><volume>13</volume>(<issue>4</issue>): <fpage>465</fpage>–<lpage>501</lpage>. <ext-link xlink:href="10.1111/j.1365-3113.1988.tb00256.x" ext-link-type="doi" xlink:type="simple">https://doi.org/10.1111/j.1365-3113.1988.tb00256.x</ext-link></mixed-citation></ref><ref id="B1"><mixed-citation xmlns:xlink="http://www.w3.org/1999/xlink" xlink:type="simple"><person-group><name name-style="western"><surname>Abd-Rabou</surname><given-names>S</given-names></name><name name-style="western"><surname>Evans</surname><given-names>GA</given-names></name></person-group> (<year>2016</year>) <article-title>Family <tp:taxon-name><tp:taxon-name-part taxon-name-part-type="family">Signiphoridae</tp:taxon-name-part></tp:taxon-name> (<tp:taxon-name><tp:taxon-name-part taxon-name-part-type="superfamily">Chalcidoidea</tp:taxon-name-part></tp:taxon-name>) in Egypt.</article-title><source>Acta Phytopathologica et Entomologica Hungarica</source><volume>51</volume>(<issue>1</issue>): <fpage>145</fpage>–<lpage>155</lpage>. <ext-link xlink:href="10.1556/038.51.2016.1.13" ext-link-type="doi" xlink:type="simple">https://doi.org/10.1556/038.51.2016.1.13</ext-link></mixed-citation></ref><ref id="B17"><mixed-citation xmlns:xlink="http://www.w3.org/1999/xlink" xlink:type="simple">UCD (<year>2025</year>) Universal <tp:taxon-name><tp:taxon-name-part taxon-name-part-type="superfamily">Chalcidoidea</tp:taxon-name-part></tp:taxon-name> Database Community Website. <ext-link xlink:href="https://ucd.chalcid.org" ext-link-type="uri" xlink:type="simple">https://ucd.chalcid.org</ext-link> [accessed 10 August 2025]</mixed-citation></ref></ref-list></tp:taxon-treatment>
