# Supplementary material for: ﻿A new species and two new distributional records of Signiphoridae (Hymenoptera, Chalcidoidea) from the canopy of the Xishuangbanna Rainforest
Source: Zookeys. 2025 Dec 11;1264:51–60. doi: 10.3897/zookeys.1264.157313 (PMC12715517; doi:10.3897/zookeys.1264.157313)
Supplement: XML Treatment for Signiphora flavella [file zookeys.1264.157313-treatment3.xml]

<!DOCTYPE tp:taxon-treatment
  PUBLIC "-//TaxonX//DTD Taxonomic Treatment Publishing DTD v0 20100105//EN" "tax-treatment-NSO.dtd">
<tp:taxon-treatment xmlns:tp="http://www.plazi.org/taxpub"><tp:treatment-meta><kwd-group><label>Taxon classification</label><kwd>
                <named-content content-type="kingdom">Animalia</named-content>
              </kwd><kwd>
                <named-content content-type="order">Hymenoptera</named-content>
              </kwd><kwd>
                <named-content content-type="family">Signiphoridae</named-content>
              </kwd></kwd-group><mixed-citation publication-type="journal"><person-group><name><surname>Zhao</surname><given-names>Hui-Feng</given-names></name><name><surname>Geng</surname><given-names>Hui</given-names></name><name><surname>Chen</surname><given-names>Hai-Feng</given-names></name><name><surname>Chen</surname><given-names>Ye</given-names></name></person-group><article-title>﻿A new species and two new distributional records of <tp:taxon-name><tp:taxon-name-part taxon-name-part-type="family">Signiphoridae</tp:taxon-name-part></tp:taxon-name> (<tp:taxon-name><tp:taxon-name-part taxon-name-part-type="order">Hymenoptera</tp:taxon-name-part></tp:taxon-name>, <tp:taxon-name><tp:taxon-name-part taxon-name-part-type="superfamily">Chalcidoidea</tp:taxon-name-part></tp:taxon-name>) from the canopy of the Xishuangbanna Rainforest</article-title><source>Zookeys</source><day>11</day><month>12</month><year>2025</year><volume>1264</volume><fpage>51</fpage><lpage>60</lpage><pub-id pub-id-type="doi">10.3897/zookeys.1264.157313</pub-id></mixed-citation></tp:treatment-meta><tp:nomenclature><label>﻿</label><tp:taxon-name><object-id xmlns:xlink="http://www.w3.org/1999/xlink" content-type="arpha" xlink:type="simple">1CBB79A8-EED6-57B7-827F-E8A04574A6EE</object-id>
              <tp:taxon-name-part taxon-name-part-type="genus" reg="Signiphora">Signiphora</tp:taxon-name-part>
              <tp:taxon-name-part taxon-name-part-type="species" reg="flavella">flavella</tp:taxon-name-part>
            </tp:taxon-name><tp:taxon-authority>Girault, 1913</tp:taxon-authority><xref ref-type="fig" rid="F3">Figs 20</xref><xref ref-type="fig" rid="F3">, 21</xref><tp:nomenclature-citation-list><tp:nomenclature-citation><tp:taxon-name>
                  <tp:taxon-name-part taxon-name-part-type="genus" reg="Signiphora">Signiphora</tp:taxon-name-part> <tp:taxon-name-part taxon-name-part-type="species" reg="flavella">flavella</tp:taxon-name-part></tp:taxon-name><comment>Girault, 1913: 214. Lectotype ♀, <named-content xmlns:xlink="http://www.w3.org/1999/xlink" content-type="dwc:institutional_code" xlink:title="Smithsonian National Museum of Natural History, Washington, DC, USA" xlink:href="http://grbio.org/institution/smithsonian-institution-national-museum-natural-history-0" xlink:type="simple">USNM</named-content>, not examined.</comment></tp:nomenclature-citation></tp:nomenclature-citation-list></tp:nomenclature><tp:treatment-sec sec-type="notes" id="SECID0ES5AE"><title>Note.</title><p>Complete synonymy and citations, see <xref ref-type="bibr" rid="B21">Woolley and Dal Molin (2017)</xref>.</p></tp:treatment-sec><tp:treatment-sec sec-type="material" id="SECID0E35AE"><title>Material examined.</title><p>• 2 ♀, Yunnan Province; Xishuangbanna; Mengla County; Menglun Town; <named-content xmlns:xlink="http://www.w3.org/1999/xlink" content-type="dwc:verbatimCoordinates" xlink:type="simple"><named-content content-type="geo-json" specific-use="{&#34;type&#34;:&#34;Point&#34;,&#34;coordinates&#34;:[101.304167,21.893667]}" id="NCID0EF6AE" xlink:type="simple">21°53.62'N, 101°18.25'E</named-content></named-content>; 523 m a.s.l.; 29 April. 2019; Z.-l. Bai, Z.-g. Chen, C. Wang, Y.-f. Tong, H. Yu leg.; <abbrev xmlns:xlink="http://www.w3.org/1999/xlink" content-type="institution" xlink:title="Langfang Normal University, Langfang, China" id="ABBRID0EK6AE" xlink:type="simple">LFNU</abbrev> Sc20210707, Sc20210708 [on slides]; • 2 ♀, Yunnan Province; Xishuangbanna; Mengla County; Menglun Town; <named-content xmlns:xlink="http://www.w3.org/1999/xlink" content-type="dwc:verbatimCoordinates" xlink:type="simple"><named-content content-type="geo-json" specific-use="{&#34;type&#34;:&#34;Point&#34;,&#34;coordinates&#34;:[101.278667,21.898167]}" id="NCID0ES6AE" xlink:type="simple">21°53.89'N, 101°16.72'E</named-content></named-content>; 568 m a.s.l.; 12 May. 2019; Z.-l. Bai, Z.-g. Chen, C. Wang, H. Yu leg.; <abbrev xmlns:xlink="http://www.w3.org/1999/xlink" content-type="institution" xlink:title="Langfang Normal University, Langfang, China" id="ABBRID0EX6AE" xlink:type="simple">LFNU</abbrev> Sc20210709, Sc20210710 [on slides]; • 3 ♀, Yunnan Province; Xishuangbanna; Mengla County; Menglun Town; <named-content xmlns:xlink="http://www.w3.org/1999/xlink" content-type="dwc:verbatimCoordinates" xlink:type="simple"><named-content content-type="geo-json" specific-use="{&#34;type&#34;:&#34;Point&#34;,&#34;coordinates&#34;:[101.266333,21.904000]}" id="NCID0EAAAG" xlink:type="simple">21°54.24'N, 101°15.98'E</named-content></named-content>; 541 m a.s.l.; 13 May. 2019; Z.-l. Bai, Z.-g. Chen, C. Wang, H. Yu leg.; <abbrev xmlns:xlink="http://www.w3.org/1999/xlink" content-type="institution" xlink:title="Langfang Normal University, Langfang, China" id="ABBRID0EFAAG" xlink:type="simple">LFNU</abbrev> Sc20210711–Sc20210713 [on slides].</p><p><xref ref-type="bibr" rid="B21">Woolley and Dal Molin (2017)</xref> provided detailed descriptions for this species. We report this species from China for the first time and provide some photographs for reference.</p></tp:treatment-sec><tp:treatment-sec sec-type="host" id="SECID0EQAAG"><title>Hosts.</title><p>According to <xref ref-type="bibr" rid="B21">Woolley and Dal Molin (2017)</xref>, armoured scales (<tp:taxon-name><tp:taxon-name-part taxon-name-part-type="family">Diaspididae</tp:taxon-name-part></tp:taxon-name>) are common hosts of this cosmopolitan species. For details, see <xref ref-type="bibr" rid="B21">Woolley and Dal Molin (2017)</xref> and <xref ref-type="bibr" rid="B17">UCD (2025)</xref>.</p></tp:treatment-sec><tp:treatment-sec sec-type="distribution" id="SECID0EHBAG"><title>Distribution.</title><p>China (Yunnan) [<bold>new record</bold>]. Other distributional data see <xref ref-type="bibr" rid="B21">Woolley and Dal Molin (2017)</xref>.</p><fig id="F3" position="float" orientation="portrait"><object-id xmlns:xlink="http://www.w3.org/1999/xlink" content-type="doi" xlink:type="simple">10.3897/zookeys.1264.157313.figures20-21</object-id><object-id xmlns:xlink="http://www.w3.org/1999/xlink" content-type="arpha" xlink:type="simple">891B819E-240E-534A-814F-86E889B2F7DC</object-id><label>Figures 20–21.</label><caption><p><italic><tp:taxon-name><tp:taxon-name-part taxon-name-part-type="genus" reg="Signiphora">Signiphora</tp:taxon-name-part> <tp:taxon-name-part taxon-name-part-type="species" reg="flavella">flavella</tp:taxon-name-part></tp:taxon-name></italic>, ♀. <bold>20.</bold> Antenna; <bold>21.</bold> Fore wing. Scale bars: 100 μm.</p></caption><graphic xmlns:xlink="http://www.w3.org/1999/xlink" xlink:href="zookeys-1264-051_article-157313__-g003.jpg" position="float" orientation="portrait" xlink:type="simple" id="oo_1490530.jpg"><uri content-type="original_file" xlink:type="simple">https://binary.pensoft.net/fig/1490530</uri></graphic></fig></tp:treatment-sec><ref-list><ref id="B21"><mixed-citation xmlns:xlink="http://www.w3.org/1999/xlink" xlink:type="simple"><person-group><name name-style="western"><surname>Woolley</surname><given-names>JB</given-names></name><name name-style="western"><surname>Dal Molin</surname><given-names>A</given-names></name></person-group> (<year>2017</year>) <article-title>Taxonomic revision of the <italic><tp:taxon-name><tp:taxon-name-part taxon-name-part-type="genus"/><tp:taxon-name-part taxon-name-part-type="species">flavopalliata</tp:taxon-name-part></tp:taxon-name></italic> species group of <italic><tp:taxon-name><tp:taxon-name-part taxon-name-part-type="genus">Signiphora</tp:taxon-name-part></tp:taxon-name></italic> (<tp:taxon-name><tp:taxon-name-part taxon-name-part-type="order">Hymenoptera</tp:taxon-name-part></tp:taxon-name>: <tp:taxon-name><tp:taxon-name-part taxon-name-part-type="family">Signiphoridae</tp:taxon-name-part></tp:taxon-name>).</article-title><source>Zootaxa</source><volume>4315</volume>(<issue>1</issue>): <fpage>1</fpage>–<lpage>150</lpage>. <ext-link xlink:href="10.11646/zootaxa.4315.1.1" ext-link-type="doi" xlink:type="simple">https://doi.org/10.11646/zootaxa.4315.1.1</ext-link></mixed-citation></ref><ref id="B17"><mixed-citation xmlns:xlink="http://www.w3.org/1999/xlink" xlink:type="simple">UCD (<year>2025</year>) Universal <tp:taxon-name><tp:taxon-name-part taxon-name-part-type="superfamily">Chalcidoidea</tp:taxon-name-part></tp:taxon-name> Database Community Website. <ext-link xlink:href="https://ucd.chalcid.org" ext-link-type="uri" xlink:type="simple">https://ucd.chalcid.org</ext-link> [accessed 10 August 2025]</mixed-citation></ref></ref-list></tp:taxon-treatment>
